# Supplementary material for: Decreasing loco-regional recurrence for oral cavity cancer with total Mohs margins technique
Source: J Otolaryngol Head Neck Surg. 2016 Dec 1;45:63. doi: 10.1186/s40463-016-0176-9 (PMC5134294; doi:10.1186/s40463-016-0176-9)
Supplement: Additional file 1: — Database. (XLSX 523 kb) [file 40463_2016_176_MOESM1_ESM.xlsx]

## Sheet: Mohs
Sexe	Âge	ATCD ORL	Comorbidité	Date SOP	Date Départ	Durée Hospit	Chirurgie	Lambeau	Complications	Type complication	Évidement	Type évidement	Pertes sang	Trachéo	Gavage	Durée gavage	Soins intensifs	Durée SI	Classe ASA	Durée chirurgie	Durée en SOP	Type de pathologie	Différencié	Ulcéré	Kératinisant	Infiltrant	Épaisseur	Diamètre le + important	Stade	Nombre de reprises de marges	Localisation	Marge la plus près en pathologie finale	Marge 0-2 et > 2	Dysplasie près	Envahissement périnerveux	Envahissement périvasculaire	Périvasculaire ou périnerveux	Ganglion	Nombre de ganglion	Ratio	Zones	Envahissement capsulaire	RoTx+Chimio	RoTx	Récidive tous	Temps avant récidive	5 ans récidive	1 an récidive	2 ans récidive
M	44	0	0	2007-04-29	2007-05-11	12	Pelviglossectomie médiane et latérale G, reconstruction lambeau Ab, Greffe EP	1	0		1	4	400	0	1	10	1	3	1	575	620	1	2	0	1	0	8	20	1	1	4	2	1	0	0	0	0	0					0	0	1	101	1	1	1
M	26	0	0	2007-04-15	2007-04-21	6	Pelviglossectomie partielle droite. Reconstruction lambeau AB Greffe ÉP.	1	0		1	1	300	0	1	6	1	12	1	401	487	1	2	0	0	1	2	20	1	0		5	1	0	0	0	0	0					0	0	0		0	0	0
F	61	1	2	2007-05-28	2007-06-20	23	Résection plancher de bouche, résection muscle génioglosse/digastrique/mylohyoïdien/mandibule supéro-antérieur. Plaque et vis. Lambeau AB. Greffe ÉP	1	0		0		500	0	1	4	1	1	2	600	730	1	1	1	1	1	10	38	2	1	4	2	1	0	0	0	0						0	0	1	337	1	1	1
M	62	0	0	2007-05-28	2007-06-09	12	Pelvectomie antérieure, Glossectomie partielle. Lambeau AB. Greffe ÉP	1	1	5	1	4	300	0	1	12	1	1	2	500	600	1	2	0	0	0	6	13	1	1	1	2	1	0	0	0	0	0					0	0	0		0	0	0
M	71	0	1	2007-07-09	2007-07-19	10	Glossectomie gauche, Lambeau AB G, greffe ÉP,	1	0		1	1	0	0	1	10	1	2	3	490	550	1	1	0	1	1	12	42	4	1	3	2	1	0	0	0	0	0					0	0	1	156	1	1	1
F	62	0	1	2007-08-19	2007-09-02	14	Hémiglossectomie G, Lambeau AB, Greffe ÉP	1	0		1	3	450	1	1	10	1	1	1	575	710	1	1	0	1	1	25	40	3	1	2	5	1	0	1	0	1	1	1	0.02127	2	1	1	0	0		0		0
F	81	0	1	2007-11-19	2007-12-03	14	Hémiglossectomie D, Lambeau AB, Greffe ÉP	1	1	2	1	1	300	1	1	9	1	4	2	440	530	1		0	0	0	10	23	4	2	3	4	1	0	0	0	0	0					0	0	0		0		0
F	95	0	2	2007-12-19	2007-12-28	9	Pelvectomie antérieure, Glossectomie partielle	0	1	2	1	1	200	0	0		1	4	3	185	250	1	1	0	0	1	16	22	2	1	3	5	1	0	0	0	0	0					0	0	0		0		0
F	57	0	2	2007-11-21	2007-11-29	8	Hémiglossectomie G	0	0		1	1	100	0	0		0		2	200	255	1	2	0	1	1	7	20	2	1	3	2	1	0	0	0	0	0					1	1	0		0		0
F	67	0	1	2008-03-26	2008-04-21	26	pelvectomie gauche et antérieure glossectomie antérieure gauche lambeau AB du MSD trachéotomie greffe épaisseur partielle	1	1	4	1	4	600	1	1	17	1	2	2	485	590	1	1	0	1	1	30	27	3	1	1	2	1	0	0	0	0	1	1	0.0526	3	0	1	1	0		0		0
F	71	1	0	2008-05-30	2008-06-06	7	Pelvigingivectomie droite Mandibulectomie marginale supérieure droite Keofeed Per-op: traitement complémentaire à prévoir dans contexte de cancer + invasif que planifié. Pte sera réadmise pour mandibulectomie droite et lambeau péroné + évidement cervical I-II-II droit +/ lambeau AB	1	1	4	0		150	0	1	7	0		2	315	315	1	1	1	1	1	21	21	4	0	3	0	0	1	1	1	1	0					1	1	1	166	1	1	1
F	62	0	2	2008-10-08	2008-10-11	3	glossectomie partielle droite	0	0		1	1	250	0	1	1	1	1	3	350	305	1	2	0	1	1	3	11	4	0		5	1	0	0	0	0	1	2	0.0952			0	0	0		0		0
M	64	0	1	2008-10-17	2008-10-18	1	exérèse de la néoplasie du plancher de la bouche marsupialisation au canal de wharton droit	0	0		0		20	0	0		0		1	145	184	1	1	0	0	1	5	9	1	1	1	2	1	0	0	0	0	0					0	0	0		0		0
M	67	1	1	2008-11-03	2008-11-19	16	Pelvectomie antérieure Glossectomie du 2/3 antérieur de la langue Trachéotomie exploratrice cervicale Lambeau grand pectoral pédiculé droit	1	1	4	0		100	1	1	15	1	4	2	440	485	1	1	0	1	1	32	32	4	1	4	2	1	1	1	1	1						1	0	0		0		0
M	36	0	0	2008-11-26	2008-11-30	4	Glossectomie partielle droite	0	0		1	1	200	0	0		0		1	215	270	1	1	0	1	1	9	22	2	2	2	2	1	0	0	1	1	0					1	1	0		0		0
F	54	0	2	2009-01-12	2009-01-23	12	Hémiglossectomie droite Lambeau AB Greffe épaisseur partielle	1	1	4	1	1	150	0	1	7	0		3	370	441	1	1	0	0	1	12	25	3	1	3	10	1	0	0	0	0	0					1	1	0		0		0
M	57	0	3	2009-01-22	2009-02-20	29	Pelviglossectomie, trachéo, lambeau AB, Greffe ÉP	1	1	4	1	1	650	1	1	14	1	17	3	595	610	1	1	0	1	1	35	50	4	1	1	2	1	0	1	1	1	1	3	0.0769	3	0	1	1	0		0		0
M	77	1	2	2009-10-01	2009-10-13	12	glossectomie partielle droite	0	0		0		0	0	0		0		2	60	155	1	1	1	1	0	8.5	25	2	0		4	1	1	1	1	1						0	0	0		0		0
M	61	0	1	2010-03-22	2010-04-08	17	Trachéotomie, exérèse de carcinome épidermoïde de a cavité orale, Lambeau AB G, Greffe ÉP, Hémiglossectomie droite	1	1	4	1	4	400	1	1	27	1	27	2	753	820		1	0	1	1	18	18	1	1	3	2	1	0	0	0	0	0					0	0	0		0		0
F	74	0	0	2010-05-17	2010-05-18	1	Glossectomie partielle gauche	0	0		0		0	0	0		0		2	40	70	1	1	0	1	1	2	5	1	0		4	1	1	0	0	1						0	0	0		0		0
F	65	0	2	2010-05-31	2010-06-03	3	Pelviglossectomie droite	0	0		1	1	75	0	0		1	2	2	235	322	1	1	0	1	1	9	21	2	1	3	2	1	0	0	0	0	0					1	1	0		0		0
M	72	0	2	2010-04-06	2010-04-09	3	Glossectomie partielle droite	0	0		1	1	200	0	0		0		2	230	287	1	3	0		1	8	20	4	0		4.5	1	1	0	0	1	1	2	0.16667	2	0	1	1	0		0		0
M	33	0	3	2010-06-09	2010-06-22	13	Exérèse plancher bouche, Lambeau AB, Greffe ÉP, Trachéotomie	1	1	4	1	4	300	1	1	10	1	1	2	615	695	1	1	1	1	1	8	20	2	1	3	2	1	0	0	0	0	0					0	0	0		0	0	0
M	78	0	2	2010-07-09	2010-07-27	18	Pelviglossectomie gauche, Lambeau AB, Greffe ÉP	1	1	5	1	1	400	0	1	17	1	2	3	415	475	1	1	0	1	1	7	16	2	1	3	4.5	1	0	0	0	0	0					0	0	0		0		0
M	nil	0	1	2010-06-17	2010-06-25	8	Pelvi-glossectomie gauche	0	non		1	4	200	0	non	non	0		2	390	445	1	1	1	0	1	17	11	4	1	3	2	1	0	0	1		1	10	20.6896	2	1			1	48	1	1	1
M	74	0	2	2010-07-14	2010-07-29	15	Pelviglossectomie partielle gauche, Lambeau AB gauche, Greffe épaisseur partielle	1	1	2	1	3	200	0	1	13	1	2	2	555	610	1	2	1	1	1	30	15	3	1	3	2	1	0	0	0	0	1	1	0.0185		0	1	1	1	140	1	1	1
M	30	0	4	2010-08-02	2010-08-02	0	Glossectomie partielle droite	0	0		0		100	0	0		0		2	39	73	1	2	0	0	1	5	7	1	0		1	0	1	0	0	0						0	0	0		0		0
M	30	0	0	2010-09-17	2010-09-20	3	Révision de marges hémi-langue droite	0	0		1	1	100	0	0		0		1	155	330	1		0	0	0			1	0		5	1	0	0	0	0	0					0	0	0		0		0
M	42	0	1	2010-08-03	2010-08-14	11	Pelviglossectomie partielle droite, Lambeau AB gauche, Greffe épaisseur partielle	1	0		1	1	200	0	1	9	0		2	460	510	1	2	0	0	1	12	14	1	1	1	5	1	0	0	0	0	0					0	0	0		0		0
M	73	0	1	2010-08-25	2010-09-06	12	Exérèse de lésion + marges trigone rétromolaire gauche, Lambeau AB, Greffe épaisseur partielle	1	1	1	1	1	200	0	1	7	1		2	380	390	1	2	1	0	1	7	20	1	1	4	2.6	1	0	0	0	0	0					0	0	0		0		0
M	60	0	2	2010-09-15	2010-09-27	12	Glossectomie partielle droite, Lambeau AB droit, Greffe épaisseur partielle	1	1	1	1	1	250	0	1	9	1	1	1	360	493	1	1	0	1	1	35	12	4	1	1	2	1	1	1	0	1	1	2	0.0689	2	0	1	1	0		0		0
M	58	1	0	2010-09-22	2010-10-13	21	Pelvi-glossectomie partielle antérieire, lambeau musculo-fascio-cutané péroné droit, Trachéotomie, Plaque et vis mandibule droite et gauche	1	1	4	1	1	350	1	1	18	1	3	2	795	845	1	1	0	1	1	13	13	1	0		5	1	0	0	0	0	0					0	0	0		0		0
M	62	0	0	2010-10-06	2010-10-29	23	Trachéotomie, pelviglossectomie, lambeau AB, exérèse dents 41, 31 à 35, 22 à 24, 26, Greffe ÉP	1	1	2	1	4	500	1	1	18	1	6	2	510	595	1	2	0	1	1	18	18	4	3	4	2	1	0	0	0	0	1	2			0	1	1	0		0		0
M	60	0	2	2010-11-10	2010-11-22	12	pelviglossectomie partielle droite avec dépassement de la ligne médiane, lambeau AB, greffe épaisseur partielle, trachéo	1	0		1	4	200	1	1	9	1	2	3	520	600	1	2	0	1	1	30	10	4	0		2.5	1	0	0	0	0	1	3	0.074	1	0	1	1	0		0		0
F	61	1	1	2010-12-17	2010-12-18	1	Glossectomie partielle	0	0		0		100	0	0		0		2	120	160	1	2	1	1	1	7	17	1	0		5	1	0	0	0	0						1	0	1	108	1	1	1
F	68	1	1	2011-03-22	2011-03-25	3	Rsection carcinome épidermoïde pelvi-lingual droit	0	0		0		0	0	0		0		2	25	90	1	1	1	1	1	2.5	12	1	0		1.05	0	0	0	1	1						0	0	0		0		0
F	74	0	3	2011-04-01	2011-04-04	3	Glossectomie droite	0	0		1	1	200	0	0		0		3	185	250	1		0	0	0	n/a	10	0	0		1.2	0	0	0	0	0	0					0	0	0		0		0
M	58	0	1	2011-12-22	2012-01-04	13	Trachéotomie, Hémiglossectomie gauche, Lambeau AB, Greffe épaisseur partielle	1	0		1	1	600	1	1	9	1	1	2	455	535	1	2	0	0	1	14	22	3	1	3	2	1	0	1	0	1	1	1	0.0555		1	1	0	1	313	1	1	1
F	71	1	2	2012-01-18	2012-02-03	16	Glossectomie partielle gauche, Lambeau AB gauche, Greffe épaisseur partielle, Trachéotomie	1	1	3	1	2	550	1	1	14	1	2	3	525	617	1	2	0	0	1	2	8	3	1	4	2	1	0	0	0	0	1	1	0.083333	2	1	1	0	0		0		0
M	64	1	2	2012-04-11	2012-04-25	14	trachéotomie, cordectomie au laser CO2, pelvi-glossectomie partielle droite, lambeau ab msg, greffe épaisseur partielle	0	0		1	1	300	1	1	12	1	1	2	420	460	1	1	0	1	1	6	15	1	1	4	2	1	0	0	0	0	0					0	0	0		0		0
F	77	1	1	2012-07-09	2012-07-12	3	Résection pelvi-lingurale antérieure droite	0	0		0		0	0	0		0		1	105	150	1	2	0	0	1	1.1	2	1	0		1.3	0	0	0	0	0						0	0	0		0		0
M	36	0	0	2012-07-19	2012-07-23	4	Glossectomie partielle gauche latérale	0	0		1	3	200	0	0		0		1	265	315	1	2	1	1	1	11	20	3	1			1	0	1	0	1	1	1	0.016129	2		1	1	0		0		0
M	49	0	3	2012-07-25	2012-08-10	16	Palatectomie partielle, lambeau AB, Greffe ÉP	1	1	3	1	1	200	0	1	12	1	8	2	340	430	1	1	1	1	1	6	27	2	0		0.2	0	0	0	0	0	0					0	0	0		0		0
M	57	0	1	2012-08-06	2012-08-23	17	trachéotomie, hémiglossectmie partielle droite, lambeau AB, greffe épaisseur partielle	1	1	1	1	1	425	1	1	10	1	1	3	555	645	1	1	1	0	1	20	23	4	1	3	2	1	0	1	1	1	1	2	0.111111	3	0	1	0	0		0		0
M	60	0	1	2012-08-08	2012-08-23	15	Trachéotomie, pelviglossectomie gauche, lambeau AB G, Greffe EP	1	0		1	4	300	0	1	12	1	1	2	570	600	1	2	1	0	1	14	37	4	1	3	2	1	0	1	1	1	1	6	0.111111	3	1	1	0	0		0		0
F	72	0	2	2012-08-19	2012-09-07	19	extraction dentaire 43,44,46,47, résection endojugale droite pus gencive de la crête alvéolaire dentaire mandibulaire droite + trigone rétromolaire droite selon Mohs., Reconstruction lambeau AB, Greffe ÉP	1	0		1	1	250	0	1	9	1	1	2	410	435	1	1	0	1	1	5	2.5	2	1	1	2	1	0	0	0	0						0	0	0		0		0
F	58	0	2	2012-09-05	2012-09-25	20	trachéotomie, glossectomie partielle gauche, résection plancher bouche partielle, amygdalectomie gauche, sacrifice du nerf lingual et hypoglosse g, exérèse glande sublinguale gauche. lambeau AB, Greffe EP	1	1	2	1	4	300	1	1	7	1	7	2	605	650	1	2	0	1	1	18	30	4	1	3	2	1	0	1	1	1	0					1	1	0		0		0
F	80	0	2	2012-09-24	2012-10-09	15	glossectomie partielle droite, lambeau AB droit, Greffe épaisseur partielle, trachéotomie	1	1	3	1	1	400	1	1	8	1	4	3	513	690	1	1	0	1	1	13	35	3	1	3	2	1	0	1	0	1	1	1	0.125	3	1	1	1	0		0		0
F	79	0	2	2013-01-17	2013-01-19	2	Pelviglossectomie antérieure gauche partielle	0	0		0		0	0	0	0	0		2	40	150	1		0	0	0	n/a	12	0	2	1	2	1	1	0	0	0	0					0	0	0		0		0
M	76	0	1	2013-01-17	2013-01-18	1	exérèse de lésion trigone rétromolaire gauche	0	0		0		0	0	0	0	0		3	65	155	1	1	1	0	1	2	21	2	1	4	2	non	0	0	1							0	0	0
M	71	0	2	2013-01-28	2013-02-09	12	trachéotomie, pelvi-glossectomie antérieure et latérale gauche. FAMM flap	1	1	2	1	1	100	1	1	8	1	1	3	320	460	1	2	0	0	1	9	20	4	0		5	non	0	0	0		1	3	0.08571					0
M	72	0		2005-10-12			Glossectomie	0			0											1						4	2	0			1		0	0	0						0	0	0		0		0
M	51	0		2007-01-31			Glossectomie	0			0											1						3	2	1			1										0	0	0		0		0
M	49	0		2007-02-07			Glossectomie	0			0											1						3	1	0			1										0	0	0		0		0
F	67	0		2006-03-20			hémiglossectomie	0			1	1										1							4	0			1				1						1	1	0		0		0
M	59	0		2006-09-12			hémoglossectomie + trachéotomie + lambeau chinois	1			1	2										1							3	0			1					1	1	0.0625			1	1	0		0		0
M	39	0		2006-12-06			hémiglossectomie + lambeau chinois + trachéotomie	1			1	4										1							4	3			1										1	1	0		0		0
M	28	0		2010-06-15			hémiglossectomie	0			1	1										1							2	oui, mais ??			1										0	0	0		0		0
M	62	0	2	2011-05-31	2011-06-03	3	Pelviglossectomie gauche	0	0		1	1	75	0	0		1	2	2	235	322	1	1	0	1	1	9	21	2	1	3	2	1	0	0	0	0	0					1	1	0		0		0
M	51	0		2007-0-07 00:00:00			Glossectomie	0			0											1						3	1	0			1										0	0	0		0		0
[truncated: 9 more columns]

## Sheet: Contrôle
Sexe	Âge	ATCD ORL	Comorbidité	Date SOP	Date Départ	Durée Hospit	Diagnostic	Chirurgie	Lambeau	Complication (oui/non)	Type complication	Évidement	Type évidement	Pertes sang	Trachéo	Gavage	Durée gavage	Soins intensifs	Durée SI	Classe ASA	Durée chirurgie	Durée SOP	Type de pathologie	Différencié	Ulcéré	Kératinisant	Infiltrant	Épaisseur (mm)	Diamètre le + important	Stade	Nombre de reprises de marge	Localisation	Marge la plus près en pathologie finale	Marge 0-2 et > 2	Dysplasie près	Envahissement périnerveux	Envahissement périvasculaire	Périvasculaire ou périnerveux	Ganglion	Nombre de ganglion	Ratio	Zones	Envahissement capsulaire	RoTx+Chimio	RoTx	Récidive tous	Temps avant récidive	Durée du suivi	5 ans récidive
M	53	1	1	2005-04-07	2005-04-09	2	Carcinome in situ hémi langue droite	glossectomie partielle droite + biopsie et marsupialisation du canal de wharton	0	0		0		0	0	0		0		2	10	105	1		0	0	0		20	0	0		0	0	1	0	0	0					0	0	0	0		3081	0
M	55	1	1	2003-09-15	2003-09-23	8	carcinome épidermoïde de la langue droite	Hémiglossectomie droite, reconstruction par greffe libre de muqueuse de joue gauche	0	0		1	1	150	0	1	9			2	435	480	1				1	3	11	2	0		3	1	0	0	0	0	0					0	0	0		3672	0
M	55	0	2	2005-05-18	2005-05-21	3	carcinome épidermoîde jonction plancher buccal et crête alvéolaire G	résection néo plancher buccal et fermeture priamire,	0	0		1	2	100	0					2	230	295	1	2	0		1	4	4	1	1	1	2	1	1	0	0	0	0					1	1	1	557		1
F	61	0	2	2002-04-11	2002-06-05	55	Carcinome épidermoïde base de langue avec métastases cervicales gauche	trachéotomie, laryngoscopie directe, pesophagoscopie rigide, bronchoscopie flexible, pharungectomie latérale gauche, pelvi-glosectomie latérale gauche, lambeau AB, Greffe ÉP	1	1	2	1	3	250	1	1				2	675	715	1	2	1			20	38	4	0		5	1	0	0	0	0	1	3	0.05357		0	1	1	0		1106	0
M	47	0	0	2004-01-22	2004-02-17	26	carcinome épidermoïde cavité orale droite (T4N3M0 ) et carcinome épidermoide épiplotte (T3N0M0)	trachéotomei, gastrostomie percutanée, hémimandibulectomie droite, résection plancher buccal droit, lambeau péroné droit et grand pectoral	1	1	4	1	1	600	1	1				2	855	885	1	2	0		1	10	60	4	0		1	1	0	0	1	1	1	2	0.04878	3	0	1	1	1	691		1
F	50	0	0	2002-04-21	2002-05-10	19	carcinome épidermoïde amygdale droite	Trachéotomie, bronchoscopie flexique, osophagoscopie rigide, laryngoscopie directe, pharyngectomie latérale droite, palatectomie partielle, glossetomie partielle droite, lambeau AB, Greffe ÉP	1	1	4	1	3	500	1					2	675	720	1		0		1	43	47	4	0		3	1	0	0	0	0	1	18	0.4			1	1	0		2844	0
M	54	0	0	2007-03-16	2007-03-16	0	carcinome épidermoïde du trigone rétromolaire droite	exérèse laser CO2 lésion trigone rétromolaire et fermeture primaire	0	0		0		0	0	0				1	72	90	1		0		0	15	1.25	1	0		5	1	0	0	0	0	0					0	0	0		2162	0
F	60	0	2	2003-06-20	2003-06-21	1	carcinome épidermoide infiltrant pauvrement différencié jonction rebord latérale de la langue et plancher buccal gauche	pelviglossecotmie partielle gauche et résection glande sublinguale gauche	0	0		0		0	0	0				1	75	120	1	2	0	1	1	10	1.5	1	0		5	1	1	0	0	0						0	0	1	829	2547	1
M	80	0	1	2004-07-12	2004-07-23	11	Carcinome épidermoide trigone rétromolaire droit (pT1N1M0) et kératose actinique oreille G	Exérèse dente 17 et 47 et implant 46, exérèse carcinome épidermoide trigone rétromolaire droit avec lambeau AB, Greffe ÉP, exérèse hélix gauche	1	0		1	1	400	0	1	10	1	1	2	490	590	1	2	0		1	20	13	1	0		5	1	0	1	1	1	1	1	0.05556	2	0	0	0	1	135		1
M	67	0	1	2004-02-12	2004-02-13	1	Carcinome épidermoide muqueuse joue droite	Résection endojugale droite de 3 x 2 cm avec marges négatives	0	0		0		0	0	0		0		3	50	82	2	2	0		1	6	2	1	0		5	1	0	0	0	0						0	0	0		2664	0
M	65	0	3	2003-05-30	2003-06-12	13	carcinome épidermoïde de la joue gauche	Résection labiale gauche trans cutanéo-muqueuse. Lambeau AB. Greffe ÉP.	1	1	1	1	1	700	0			1	1	2	595	615	1	1	0	0	1	22	50	4	0		5	1	0	0	1	1	1	2	0.05		0	1	1	0		3421	0
M	75	0	1	2007-03-02	2007-03-08	6	carcinome épidermoide oropharyngé droit T2N0	Pharyngevctomie latérale droite avec glossectomie partielle droite et résection du trigone rétromolaire par voie endorale	0	0		0		50	0	0		0		3	36	607	1	2	0	1	1	18	14	2	0		0.2	0	1	0	0	0	0					1	1	0		2152	0
F	80	0	2	2002-06-21	2002-07-02	11	carcinome épidermoïde verruqueux plancher buccal	Résection plancher buccal droit/face ventrale langue droite/trigone rétromolaire droite/palais mou droit. Lambeau AB. Trachéotomie	1	0		1	1	100	1					2	480	510	1		0		0	1	52	3	1	4	2	1	0	0	0	0	0					0	0	0		1501	0
M	50	0	0	2006-03-26	2006-04-12	17	carcinome épidermoïde du plancher buccal droit	trachéotomie, pelvi-mandibulectomie segmentaire droite, lambeau péroné MIG avec plaque et vis	1	1	3	1	1	450	1	1	12	1	2	1	785	960	1	1	0	0	1	42	1	3	0		5	1	0	0	0	0	0					1	1	0		2580	0
M	57	1	1	2002-02-05	2002-02-18	13	carcinome épidermoïde pelvi-lingural droit avec métastases cervicales droite (T4N2c) des 2/3 antérieure de la langue (RT-ChimioTx)	trachéotomie, glossectomie subtotale, pelvectomie totale, pharungectomie partielle, lambeau grand pectoral droit.	1	1	2	1	1	1100	1	1		1		2	655	680	1	3	1		1	42	13	4	1	2	5	1	0	1	1	1	1	2	0.2857	2	0	1	0	1	287		1
M	50	0	1	2005-06-14	2005-07-19	35	carcinome épidermoide de a crête alvéolo-dentaire inférieure T4N1M0	trachéotomie, mandibulectomie segmentaire gauche et antérieure + plancher buccal, reconstruction lambeau ostéocutané péroné MID, greffe ÉP MID, extraction dentaire 46 et 36,	1	1	4	1	1	600	1	1	22	1	1	2	850	900	1	2	0		1	45	21	4	0		5	1	1	1	0	1	1	1	0.01818	1	1	1	1	0		2255	0
F	62	0	2	2006-12-18	2006-12-27	9	carcinome épidermoïde joue gauche	résection gingivo-jugale gauche, reconstruction lambeau AB MSG	1	1	2	1	1	150	0	1	8	1	1	2	345	355	1	2	0		1	12	2	2	0		5	1	0	0	0	0	0					0	0	0		778	0
F	56	0	1	2006-09-28	2006-10-26	28	carcinoe épidermoïde plancher de bouche antérieur	résection du plancher buccal antérieur avec mandibulectomie marginale. Lambeau AB G	1	1	4	1	4	250	0	1	26	1	1	2	565	685	1	1	0	1	1	9	9	1	0		5	1	0	0	1	1	0					1	1	1	740	932	1
M	58	0	2	2003-12-11	2003-12-23	12	carcinome épidermoïde langue g	Trachéotomie, pelviglossectomie G, reconstruction par lambeau AB, greffe ÉP	1	0		1	1	350	1					3	570	600	1		0		0	11	49	3	0		5	1	0	0	0	0	0					1	1	0		1147	0
M	36	0	0	2004-12-16	2004-12-19	3	carcinome épidermoide plancher buccal	Pelviglossectomie droite, marsupialisation wharton gauche	0	0		1	1	100	0			0		1	175	260	1	2	0		1	1	30	2	0		5	1	0	0	0	0	0					1	1	0		1383	0
M	40	1	0	2005-05-05	2005-05-30	25	Carcinome épidermoide de la langue	Trachéotomie, glossectomie subtotale et lambeau AB, pelvectomie, gastrostomie percut	1	1	4	1	4	200	1	1	25	0		3	655	745	1	3	0		1	26	18	4	0		5	1	0	1	1	1	0					0	0	1	343		1
M	63	1	0	2006-06-15	2006-06-29	14	carcinome épidermoide du plancher buccal D	pelviglossectomie droite, lambeau AB, trachéotomie,	1	1	3	1	1	150	1	1	13	1	2	3	500	595	1	1	0	1	1	3	3	3	0		5	1	0	0	0	0	1	1		1	0	0	0	1	120		1
F	67	1	2	2006-11-30	2006-12-15	15	carcinome épidermoïde plancher buccal	pelviglossectomie, lambeau AB	1	1	1	1	1	100	0	1	10	1	1	3	400	515	1	1	1	1	1	9	2	2	0		5	1	0	0	0	0	0					0	0	0		2405	0
M	62	0	2	2002-04-16	2002-06-11	56	carcinome épidermoïde de la cavité buccale (pelvi linguale)avec métastases gg jugulo-digastrique g	trachéotomie, évidement fonctionnel g, glossectomie partielle, résection plancher buccal, mandibulectomie segmentaire, lambeau AB, lambeau ostéo myo cutané,	1	1	4	1	1	2100	1	1		1		3	780	840	1	3	1		1	46	20	4	0		5	1	0	0	0	0	1	1		2	0	1	1	1	1380	1429	1
M	52	0	2	2003-09-29	2003-10-10	11	néoplasie mandibule droit et crête alvéolo-dentaire D	résection crête alvéolaire droite avec plancher de bouche droit. Mandibulectomie segmentaire de l’hémi mandibule droit de 5 cm	0	0		1	1	300	1					1	615	90	1	2	1		1	18	38	3	0				1	0	0	0	0					1	1	0		3507	0
F	61	1	0	2003-11-10	2003-11-22	12	carcinome épidermoiïde de la langue T3N1 avec métastases cervicale droite	trachéotomie, pelvigossectomie droite, llambeau AB G, Greffe ÉP	1	0		1	1	200	1					3	550	705	1		0		0			3	0				0	0	0	0	1	1		2	0	0	0	0		547	0
F	77	0	2	2004-05-28	2004-06-01	4	carcinome épidermoide kératinisant plancher buccal G	pelvectomie partielle, greffe ÉP,	0	0		0		10	0	0		0		3	120	180	1		0	1	1	7	5	1	0		5	1	1	0	0	0						0	0	1	207		1
M	56	0	2	2002-07-04	2002-07-12	8	carcinome épidermoïde languemobile gauche	pelviglossectomie partielle gauche,	0	0		1	3	300	0					3	380	526	1	2	1		1	28	19	3	0		3	1	0	0	0	0	1	1	0.05882		0	1	1	1	586		1
M	53	0	1	2002-07-08	2002-07-21	13	carcinome épidermoide du plancher buccal T4N0 prob	trachéotomie, résection tumeur plancher buccal et marginale interne mandibulaire avec lambeau AB	1	1	4	1	1	1200	1	1		1		3	720	810	1		0		1	55	30	4	0		6	1	0	0	0	0	0					1	1	0		1026	0
F	78	1	1	2002-10-28	2002-11-07	10	carcinome épidermoïde de la crête alvéolaire inférieure droite	résection crête alvéolaire inférieure droite avec résection marginale supéro-interne de la madibule. Greffe fascia cutané AB gauche et cutanée d’épaisseur partielle gauche sur site donneur.	1	1	4	1	1	50	0					2	360	435	1	2	0	1	1	40	12	4	0				0	0	0	0	0					0	0	0		911	0
M	55	0	2	2002-10-31	2002-11-22	22	carcinome épidermoïde de la crête alvéolaire inférieure droite	trachéotomie, pelvi-mandibulectomie segmentaire droite. Lambeau AB + péroné droit.	1	1	1	1	3	1800	1	1		1		2	1020	1080	1	2	0		0	65	25	4	2		5	1	0	0	0	0	0					1	1	0		1298	0
F	73	0	1	2002-12-16	2003-01-10	25	carcinome épidermoide la la gencive inférieure gauche pT3N1M0	mandibulectomie marginale supérieure gauche, lambeau AB, greffe ÉP	1	1	2	1	1	400	0					2	495	630	1	2	0		1	30	8	3	0		0	0	1	0	0	0	1	1	0.02564	1	0	1	1	0		525	0
M	60	0	2	2003-02-18	2003-03-10	20	Carcinome épidermoide du plancher buccal paramédical G avec métastase GG	Panendoscopie, pelviglossectomie partielle, Lambeau AB, Greffe ÉP,	1	1	3	1	4	400	0					2	600	660	1	2	0		0	18	14	3	0		5	1	0	0	0	0	1	1	0.0303	3	0	1	1	0		574	0
M	56	1	0	2003-10-23	2003-11-05	13	carcinome épidermoïde T3N0 langue droite et métastase gg 1/33	trachéotomie, pelviglossectomie partielle D, lambeau Ab, greffe ÉP,	1	0		1	3	700	1			1		2	660	690	1	1	1		1	22	14	3	0		5	1	0	0	0	0	1	1	0.0303	3	0	0	0	1	147		1
F	63	0	4	2003-03-23	2003-04-08	16	Néoplasie du plancher buccal gauche	résection plancher bucall antérieur gauche. Lambeau AB.	1	1	1	1	1	75	0			1		3	525	570	1	2	0		0	15	5	3	0		5	1	0	0	0	0	1	1	0.1	3	0	1	1	1	378		1
M	49	0	0	2003-03-30	2003-04-14	15	Néo du larynx T4N2b et Néo palais mou T3	ROH, Tabac	1	1	4	1	4	100	0			1		2	720	780	1	3	0	1	0	40	15	4	0		5	1	0	0	0	0	0					1	1	0		3606	0
F	75	0	2	2003-04-24	2003-05-05	11	Carcinome épidermoide de la crête alvéolo-dentaire maxillaire inférieure D	pelvi-gingivectomie droite, mandibulectomie marginale interne droite, plaque et vis, lambeau AB, greffe ÉP	1	0		1	1	350	0			1		2	540	600	1	3	1		1	25	5	2	0		0.5	0	1	0	0	0	0					1	1	0		3644	0
M	42	0	0	2003-06-23	2003-07-03	10	Carcinome épidermoide du bord latéral de la langue gauche T2N2b	résection plancher buccal gauche et latéral de la langue gauche. Lambeau AB, Greffe ÉP	1	0		1	4	350	0	1				1	510	570	1	3	1	1	1	12	42	4	0		5	1	0	0	1	1	1	4	0.114	3	1	1	0	1	229		1
M	77	0	1	2003-11-06	2003-11-19	13	Carcinome épidermoïde du plancher buccal avec métastases cervicales	pelviglossectomie antérieure, reconstruction par lambeau AB, Greffe ÉP, trachéotomie	1	1	3	1	1	500	1	1		1		3	605	735	1	3	1		1	28	21	3	2	1	2	1	0	0	0	0	1	3	0.0526	3	0	1	1	0		1671	0
M	50	0	4	2003-12-01	2004-01-29	59	Carcinome épidermoïde envahissant de la langue	trachéotomie, bronchoscopie, oesophagoscopie rigide, pelviglossectomie G, lambeau AB, Greffe ÉP, gastrostomie percut	1	1	3	1	1	450	1	1		1		2	615	675	1	3	1	1	1	20	2	3	0		2	1	1	0	0	0	0					1	1	1	218		1
M	52	0	0	2003-12-12	2003-12-16	4	Carcinome épidermoide T1N0 plancher buccal	résection pelvilingurale, transposition wharton bilatérale, extraction dentaire 38 et 48, greffe ÉP	0	0		0		10	0	0		0		2	195	225	1	1	0	0	0	28	8	0	0		5	1	0	0	0	0						0	0	0		3612	0
M	54	0	2	2004-07-30	2004-08-04	5	Carcinome épidermoïde plancher buccal	pelvigingivectomie droite, greffe ÉP, extraction dentaire	0	0		1	1	200	0					2	360	435	1	1	0		0	20	15	2	0		3	1	1	0	0	0	0					0	0	0		3360	0
M	69	0	1	2004-09-08	2005-01-19	133	Carcinome épidermoïde de la cavité orale et du plancher de la bouche, antéro-latéral gauche avec extension à la mandibule (pT4N0M0)	Résection carcinome épidermoïde de la cavité orale en bloc avec pelvi-mandibulectomie segmentaire gauche. Lambeau péroné gauche.	1	1	3	1	2	600	1	1		1		2	690	780	1	2	0	1	1	8	42	4	0		12	1	0	0	0	0	0					1	1	1	42		1
M	65	1	1	2007-01-26	2007-01-29	3	carcinome épidermoide 1/3 antérieure de la langue mobile de 1,5 cm	hémiglossectomie gauche	0	0		0		0	0	0				2	70	155	1	2	1		1	25	8	2	0		5	1	0	0	0	0						0	0	0		1200	0
M	56	0	2	2005-04-25	2005-05-06	11	carcinome épidermoide plancher buccal	pelviglossectomie droite, relocalisation de wharton, lambeau AB, trachéo	1	1	4	1	1	400	1			1		2	515	540	1	2	0		1	11	11	1	0		1	0	1	1	0	1	0					1	1	0		1256	0
F		1	0	2005-04-28	2005-05-10	12	Carcinome épidermoïde joue G	résection néoplasie pelvilingual G, parotidectomie superficeielle G, lambeau AB	1	0		1	1	200	0					2	565	645	1	2	0	1	1	22	9	3	0		5	1	1	1	0	1	0					1	1	1	1755	2274	1
M	54	0	1	2005-05-30	2005-06-10	11	Carcinome épidermoïde trigone rétromolaire droit	pharyngectomie latérale, pelvigingivectomie droite, mandibulectomie marginale supérieure droite, plaque et vis, lambeau AB, Greffe ÉP	1	0		1	3	350	0	1	10	1		2	570	633	1	2	1		1	34	24	3	0		5	1	0	0	0	0	1	3	0.11538	3	1	1	1	0		1080	0
M	52	0	2	2005-06-12	2005-06-23	11	Carcinome épidermoide trigone rétromolaire gauche T2N0M0	résection de néoplasme trigone rétromolaire, résection marginale mandibule gauche, reconstruction plaque et lambeau cuisse G	1	0		1	1	300	0	1		1		2	640	743	1	2	1	1	1	36	16	3	0		1	0	1	1	1	1	1	1	0.026	2	0	1	1	1		2812	0
M	73	0	4	2006-09-14	2006-09-25	11	carcinome épidermoïde du plancher bucccal et gencives inférieures droites	pelvi-gingivectomie et glossectomie partielle droite. Lambeau AB	1	0		0		400	0	1	11	1	2	2	425	574	1	1	0	1	1	31	12	3	1	2	2	1	0	0	0	0						1	1	0		2542	0
M	58	0	2	2005-10-18	2005-10-22	4	Carcinome épidermoïde pelvi-lingual droit	pelvectomie antérieure (droite), lambeau AB, greffe ÉP	1	0		1	4	200	0	0		0		2	400	495	1	1	0	1	1	5	5	4	0		5	1	1	0	0	0	1	3	0.05454		0	1	1	0		2662	0
M	69	1	2	2005-12-12	2005-12-27	15	Carcinome épidermoïde de la crête alvéolaire inférieure droite	trachéotomie, mandibulectomie segmentaire avec résection partielle plancher de bouche de la muqueuse jugale droite et du palais mou droit et de la face ventrale de la langue. Lambeau ostéo-myocytané de péroné du MIG avec plaque mandibulaire.	1	1	2	1	1	300	1	1		1		3	745	800	1		1		1	50	10	4	0		5	1	1	0	0	0	0					0	0	0		1548	0
F	70	0	2	2006-04-26	2006-04-27	1	Carcinome in situ plancher de bouche + face ventrale de la langue	Exérèse laser CO2 face ventrale de la langue et laryngoscopie directe	0	0		0		0	0	0		0		1	80	132	1		0		0	10	20	0	0		0	0	1	0	0	0	0					0	0	1	75		1
M	53	0	3	2006-03-21	2006-03-31	10	Carcinome épidermoïde pT1N0M0 du plancher buccal	Trachéotomie, Pelvectomie, Mandibulectomie marginale, Lambeau AB, Greffe ÉP	1	0		1	4	400	1	1		1		2	610	724	1	1	0	1	1	13	13	1	0		5	1	0	0	0	0	0					0	0	1	519		1
F	55	0	0	2006-07-05	2006-07-13	8	Carcinome épidermoide langue T3N0	glossectomie partielle droite	0	1	5	1	1	350	0					1	255	331	1	2	0		1	22	15	3	0		3	1	1	0	0	0	0					1	1	1	180		1
M	81	0	2	2006-08-08	2006-08-30	22	carcinome épidermoïde trigone rétromolaire droit	résection carcinome épidermoïde de la cavité oral. Lambeau lingual droit	1	1	3	0		150	0	1	22			3	100	260	1		1		0	20	9	1	1	3	0.5	0	0	0	1	1						0	0	0		1362	0
F	60	0	2	2007-02-12	2007-02-23	11	carcinome épidermoide plancher buccal antérieur	pelviglossectomie antérieure, lambeau AB, Greffe ÉP	1	1	1	1	4	400	0	1	10	1	4	3	495	555	1	1	0	1	1	13	13	1	0		5	1	0	0	0	0	0					0	0	0		2192	0
F	67	1	1	2005-10-28	2002-11-07	10	carcinome épidermoïde T1N0 gingival	résection crête alvéolaire inférieure droite avec résection marginale supéro-interne de la madibule. Greffe fascia cutané AB gauche et cutanée d’épaisseur partielle gauche sur site donneur.	1	1	4	1	1	25	0					2	360	435	1	2	0	1	1	40	12	1	0				0	0	0	0	0					0	0	0		915	0
[truncated: 3 more columns]
